# Supplementary material for: Antifouling PVC Catheters by Gamma Radiation-Induced Zwitterionic Polymer Grafting
Source: Polymers (Basel). 2022 Mar 16;14(6):1185. doi: 10.3390/polym14061185 (PMC8950535; doi:10.3390/polym14061185)
Supplement: Supplementary file 1 [file polymers-14-01185-s001.zip]

Archive with 1 entries (1 files):
- polymers-1624790-supplementary.pdf
